# Supplementary material for: Surrogates of Muscle Mass on Cardiac MRI Correlate with Exercise Capacity in Patients with Fontan Circulation
Source: J Clin Med. 2023 Apr 4;12(7):2689. doi: 10.3390/jcm12072689 (PMC10095035; doi:10.3390/jcm12072689)
Supplement: Supplementary file 1 [file jcm-12-02689-s001.zip]

Archive with 1 entries (1 files):
- jcm-2289671-supplementary.pdf
